# Supplementary material for: Alterations of the gut virome in patients with systemic lupus erythematosus
Source: Front Immunol. 2023 Jan 11;13:1050895. doi: 10.3389/fimmu.2022.1050895 (PMC9874095; doi:10.3389/fimmu.2022.1050895)
Supplement: Supplementary file 1 [file Table_1.xlsx]

## Sheet: ST1
Table S1| Phenotypic and clinical characteristics of the SLE patients and healthy individuals enrolled in this study.
	SLE patients (n = 16)	Healthy controls (n = 31)	P-value (Student's t-test)
Demographics
Gender, female x male	14 x 2	28 x 18	0.06527 (Fisher's exact test)
Age, years	41.94 ± 16.14	50.9 ± 11.9	0.1485
Height, cm	157.94 ± 5.87	163.9 ± 7.1	0.04781
Weight, cm	58.71 ± 9.46	64.3 ± 11.5	0.1295
Body mass index (BMI), kg/m2	23.66 ± 4.53	23.7 ± 2.9	0.8643
Disease duration, years	3.5 ± 3.49	-
SLEDAI-2K score	10.5 ± 2.25	-
Laboratory manifestations of SLE patients
C3 complement (g/L)	0.71 ± 0.31	-	-
C4 complement (g/L)	0.17 ± 0.12	-	-
Serum albumin (g/L)	38.07 ± 7.15	-	-
Urea (mmol/L)	6.36 ± 2.71	-	-
Serum creatinine (μmol/L)	68.43 ± 34.33	-	-
Autoantibodies, n
Anti-dsDNA (IU/mL)	63.13 ± 100.80	-	-
ANAs	16	-	-
Anti-RNP	7	-	-
Anti-SSa	10	-	-
Anti-SSb	6	-	-
Anti-Sm	10	-	-
Anti-dsDNA	9	-	-
Anti- P antibodies	7	-	-
Clinical manifestations of SLE patients, n
Malar rash	10	-	-
Photosensitivity	12	-	-
Discoid lesions	5	-	-
Arthritis	9	-	-
Oral ulcers	8	-	-
Serositis	3	-	-
Renal disorder	0	-	-
Neurological disorder	0	-	-
Cytopenia	8	-	-
Medication within 3 months
Non or NSAIDs	4	-	-
Steroid (median dose: 7.5mg/d )	13	-	-
Hydroxychloroquine	10	-	-
