# Supplementary material for: Alterations of the gut virome in patients with systemic lupus erythematosus
Source: Front Immunol. 2023 Jan 11;13:1050895. doi: 10.3389/fimmu.2022.1050895 (PMC9874095; doi:10.3389/fimmu.2022.1050895)
Supplement: Supplementary file 2 [file Table_2.xlsx]

## Sheet: ST1
Table S2| Sequencing summary of SLE patients and healthy controls in this study.
Sample ID	Number of reads (bulk)	Gbp	Number of reads (VLP)	Gbp
HC01	50772088	7.62	30743594	4.61
HC02	59287368	8.89	24404492	3.66
HC03	58915304	8.84	25521640	3.83
HC04	47705022	7.16	29700362	4.46
HC05	51853852	7.78	23570146	3.54
HC06	63994828	9.6	25587076	3.84
HC07	61673434	9.25	25325462	3.8
HC08	50792268	7.62	29024622	4.35
HC09	54304344	8.15	26607558	3.99
HC10	52241214	7.84	27247976	4.09
HC11	60772644	9.12	28518216	4.28
HC12	59297124	8.89	28000388	4.2
HC13	55019038	8.25	25326962	3.8
HC14	59155048	8.87	25136368	3.77
HC15	58334982	8.75	31509026	4.73
HC16	49606840	7.44	22989448	3.45
HC17	50840556	7.63	27512984	4.13
HC18	61823324	9.27	29506834	4.43
HC19	76151784	11.42	35550330	5.33
HC20	91809096	13.77	27135748	4.07
HC21	135463440	20.32	24256528	3.64
HC22	87287804	13.09	27714238	4.16
HC23	92697086	13.9	27916366	4.19
HC24	59831942	8.97	63653164	9.55
HC25	60722192	9.11	63858958	9.58
HC26	51298406	7.69	63476400	9.52
HC27	70961004	10.64	67017340	10.05
HC28	77634474	11.65	63226746	9.48
HC29	28944500	4.34	22355456	3.35
HC30	26533066	3.98	24639928	3.7
HC31	102480004	15.37	27612928	4.14
SLE01	58015186	8.7	27364462	4.1
SLE02	57578950	8.64	26603464	3.99
SLE03	55165218	8.27	27040146	4.06
SLE04	62466820	9.37	25422396	3.81
SLE05	59324562	8.9	29153970	4.37
SLE06	54736676	8.21	25720008	3.86
SLE07	53053738	7.96	27878210	4.18
SLE08	58951486	8.84	25023144	3.75
SLE09	57225372	8.58	29249256	4.39
SLE10	57049636	8.56	30629512	4.59
SLE11	53483338	8.02	25238594	3.79
SLE12	36063058	5.41	28812692	4.32
SLE13	63796212	9.57	27380332	4.11
SLE14	53912308	8.09	24330970	3.65
SLE16	55306814	8.3	27007252	4.05
SLE17	56822130	8.52	29171764	4.38
