# Supplementary material for: Alterations of the gut virome in patients with systemic lupus erythematosus
Source: Front Immunol. 2023 Jan 11;13:1050895. doi: 10.3389/fimmu.2022.1050895 (PMC9874095; doi:10.3389/fimmu.2022.1050895)
Supplement: Supplementary file 3 [file Table_3.xlsx]

## Sheet: ST2
Table S3| Detailed information of 408 SLE-associated vOTUs from the bulk metagenome dataset.
vOTUs ID	Relative abundance in HC	Relative abundance in SLE	p-value	q-value	Fold change	Enriched in	Viral family assignment	Host (genus level)
HC01-V.k141_15243	5.66736e-05	1.71657e-05	0.00105615	0.0316497	3.30155	HC	Unclassified	Bacteroides_A
HC01-V.k141_18912	6.7481e-05	2.26092e-08	0.00116837	0.0329537	2984.67	HC	Unclassified	Bacteroides_B
HC01-V.k141_20803	3.21808e-05	0	0.00118442	0.0329537	Inf	HC	Schitoviridae	unknown
HC01-V.k141_3515	6.01964e-05	1.13046e-07	0.000139231	0.0117006	532.496	HC	Unclassified	Lachnospiraceae_CAG-56
HC01-V.k141_6195	2.42965e-08	1.92277e-06	0.00121017	0.0329537	79.1379	SLE	Quimbyviridae	Bacteroides
HC02.k141_269896_1	0.000129106	1.14843e-06	0.000615442	0.0229076	112.419	HC	Siphoviridae	unknown
HC02.k141_288433	4.70336e-05	0	0.00118442	0.0329537	Inf	HC	Unclassified	Ruminococcaceae_CAG-115
HC02-V.k141_15005	1.64998e-05	2.59009e-06	0.00124016	0.0329537	6.37037	HC	Siphoviridae	unknown
HC02-V.k141_23568	0.000353671	2.6981e-07	0.000189803	0.0128539	1310.81	HC	Unclassified	Bacteroides_F,Lachnospiraceae_unknown,Lachnospiraceae_TF01-11,Lachnospiraceae_UBA2821
HC02-V.k141_2758	0	5.40031e-06	0.00123892	0.0329537	Inf	SLE	Podoviridae	unknown
HC02-V.k141_4428	0.000111889	5.2128e-05	0.000480894	0.0192991	2.14643	HC	Unclassified	unknown
HC02-V.k141_6230	1.21572e-07	9.98587e-07	0.000235245	0.0142491	8.21398	SLE	Microviridae	unknown
HC02-V.k141_631	6.7573e-07	0	0.00118442	0.0329537	Inf	HC	Myoviridae	unknown
HC03.k141_114674	0.000367608	5.70529e-06	0.00105483	0.0316497	64.4328	HC	Unclassified	Bacteroidaceae_unknown,Bacteroides_A
HC03-V.k141_11364	0.0001241	3.83227e-07	0.0007051	0.0248236	323.829	HC	Unclassified	Prevotella
HC03-V.k141_12699	0.000180522	3.04399e-07	0.000342969	0.0162361	593.045	HC	Unclassified	Prevotella
HC03-V.k141_12926	6.6624e-05	1.23873e-07	0.000428236	0.0182365	537.842	HC	Unclassified	Prevotella
HC03-V.k141_13243	7.32196e-05	1.46395e-07	0.000871693	0.028622	500.151	HC	Unclassified	Prevotella
HC03-V.k141_1367	0.000125108	4.05749e-07	0.000464926	0.0190502	308.339	HC	Myoviridae	Prevotella
HC03-V.k141_16428	8.23685e-05	1.12674e-05	0.00134119	0.0353815	7.31037	HC	Unclassified	Clostridium_M
HC03-V.k141_17605	0.000144301	5.85971e-07	0.000839698	0.0280436	246.259	HC	Unclassified	Prevotella
HC03-V.k141_19252	0.000174766	4.8423e-07	0.000169027	0.0123011	360.916	HC	Unclassified	Prevotella
HC03-V.k141_20346	0.000224261	6.47247e-07	0.000769672	0.0263363	346.484	HC	Unclassified	Prevotella
HC03-V.k141_21100	0.000166051	3.79487e-07	0.00110915	0.0324136	437.568	HC	Unclassified	Prevotella
HC03-V.k141_23832	3.06707e-05	4.50447e-08	0.000927732	0.0295666	680.896	HC	Unclassified	Prevotella
HC03-V.k141_24297	0.00014393	2.81876e-07	0.000244996	0.0145683	510.615	HC	Unclassified	Prevotella
HC03-V.k141_24755	0.000114117	1.00898e-07	0.00148074	0.0386101	1131.02	HC	Unclassified	Prevotella
HC03-V.k141_25156	5.52274e-05	1.01437e-07	0.00142499	0.0372559	544.448	HC	Unclassified	Prevotella
HC03-V.k141_31083	0.00118075	0.000102224	0.000805238	0.0272663	11.5507	HC	Unclassified	Bacillus_A,Prevotella
HC03-V.k141_31359	3.21699e-05	1.02492e-07	0.00134241	0.0353815	313.876	HC	Unclassified	unknown
HC03-V.k141_31729	0.000104757	1.20529e-07	0.000167885	0.0123011	869.148	HC	Unclassified	Prevotella
HC03-V.k141_35908	7.3617e-05	1.9144e-07	0.000953059	0.0300784	384.544	HC	Unclassified	Prevotella
HC03-V.k141_36336	4.50501e-05	9.00893e-08	0.00039013	0.0175325	500.061	HC	Unclassified	Prevotella
HC03-V.k141_3715	0.000162573	6.08103e-07	0.00039445	0.0176453	267.345	HC	Unclassified	Prevotella
HC03-V.k141_37657	0.000102416	2.02701e-07	0.000246809	0.0145872	505.254	HC	Myoviridae	Prevotella
HC03-V.k141_38008	0.000108679	1.61429e-06	0.000272323	0.0153161	67.3231	HC	Unclassified	Prevotella
HC03-V.k141_38607	0.000103344	2.02875e-07	0.000244996	0.0145683	509.399	HC	Unclassified	Prevotella
HC03-V.k141_38915	5.81233e-05	2.25223e-08	0.000220363	0.0137755	2580.7	HC	Unclassified	unknown
HC03-V.k141_39012	7.02851e-06	6.92657e-08	0.000113204	0.0104148	101.472	HC	Unclassified	Lachnospirales_CAG-274
HC03-V.k141_40520	0.000127305	3.04486e-07	0.0007051	0.0248236	418.098	HC	Unclassified	Prevotella
HC03-V.k141_4376	0.000254749	5.72238e-07	0.00101924	0.0313553	445.18	HC	Unclassified	Prevotella
HC03-V.k141_44024	0.000125005	2.2531e-07	0.000811264	0.0273753	554.811	HC	Unclassified	Prevotella
HC03-V.k141_44148	0.000176715	4.84404e-07	0.000915594	0.0293713	364.809	HC	Unclassified	Bacteroides_A,Prevotella
HC03-V.k141_46549	0	1.35818e-05	0.00123892	0.0329537	Inf	SLE	Unclassified	unknown
HC03-V.k141_47361	0.000181022	3.21937e-07	0.000365977	0.0169953	562.29	HC	Unclassified	Prevotella
HC03-V.k141_47626	6.37867e-05	1.23873e-07	0.000139231	0.0117006	514.937	HC	Myoviridae	Prevotella
HC03-V.k141_48338	0.000172022	4.95752e-07	0.000330632	0.0162361	346.992	HC	Unclassified	Prevotella
HC03-V.k141_488	8.11426e-05	7.8915e-08	0.00047396	0.0191786	1028.23	HC	Unclassified	Prevotella
HC03-V.k141_49039	0.0002123	2.60875e-05	0.000966781	0.0303153	8.13799	HC	Unclassified	unknown
HC03-V.k141_51088	4.9671e-05	0	0.00196593	0.0473377	Inf	HC	Unclassified	Prevotella
HC03-V.k141_52290	0.000106682	1.80179e-07	0.000327545	0.0162361	592.09	HC	Unclassified	Prevotella
HC03-V.k141_53417	0.000102167	1.46656e-07	0.000142778	0.0117006	696.646	HC	Unclassified	Prevotella
HC03-V.k141_55430	6.31494e-05	2.02788e-07	0.00136104	0.035776	311.406	HC	Unclassified	Prevotella
HC03-V.k141_57291	8.70209e-05	9.00893e-08	0.00019995	0.0133386	965.94	HC	Unclassified	Prevotella
HC03-V.k141_58574	2.2135e-05	4.29058e-07	4.11515e-05	0.00636999	51.5898	HC	Unclassified	Lachnospirales_CAG-274
HC03-V.k141_59487	0.000101393	2.02831e-07	0.000268911	0.0153161	499.886	HC	Unclassified	Prevotella
HC03-V.k141_60466	0.000197544	7.14228e-06	0.000397575	0.0176819	27.6584	HC	Unclassified	Bacteroides
HC03-V.k141_62245	0.000147823	7.74682e-08	7.36658e-06	0.00179597	1908.18	HC	Unclassified	Prevotella
HC03-V.k141_62299	0.000104007	6.76191e-07	0.00165249	0.0416411	153.813	HC	Unclassified	Prevotella
HC03-V.k141_64416	9.64693e-05	2.59267e-07	0.000645593	0.0235799	372.084	HC	Unclassified	Prevotella
HC03-V.k141_64839	7.53746e-05	2.58815e-07	0.000834105	0.0279526	291.23	HC	Unclassified	Prevotella
HC03-V.k141_68841	3.54055e-05	0	0.000406146	0.0176819	Inf	HC	Unclassified	Bacteroides,Bacteroides_A,Prevotella
HC03-V.k141_7384	7.33173e-05	2.25223e-08	0.000345802	0.0162911	3255.31	HC	Unclassified	Prevotella
HC03-V.k141_7390	0.000184527	4.2141e-07	0.00101924	0.0313553	437.879	HC	Unclassified	Prevotella
HC03-V.k141_8157	0.000120553	2.92877e-07	0.000645593	0.0235799	411.615	HC	Unclassified	Prevotella
HC03-V.k141_8252	3.98815e-05	1.26937e-07	7.11524e-05	0.00921849	314.185	HC	Unclassified	Prevotella,Prevotellamassilia
HC03-V.k141_9265	0.000184659	6.91721e-07	0.000765663	0.0262914	266.956	HC	Unclassified	Prevotella
HC04.k141_76455	9.10093e-05	0	0.000406146	0.0176819	Inf	HC	Siphoviridae	unknown
HC04-V.k141_10100	0	1.66337e-06	0.000341988	0.0162361	Inf	SLE	Unclassified	unknown
HC04-V.k141_10226	1.26574e-06	0	0.00196593	0.0473377	Inf	HC	Unclassified	Bifidobacterium
HC04-V.k141_31656	1.12757e-05	2.19099e-07	0.000722935	0.0252626	51.464	HC	Unclassified	unknown
HC04-V.k141_32154	0.00021628	5.66678e-06	0.00118632	0.0329537	38.1663	HC	Unclassified	Bacteroides_A
HC04-V.k141_40616_1	0.00022453	6.87218e-05	0.00105802	0.0316497	3.26723	HC	Unclassified	Faecalibacterium
HC05.k141_68631	0.000308333	1.41595e-05	1.19225e-05	0.00260607	21.7757	HC	Siphoviridae	Lachnospiraceae_unknown
HC05-V.k141_36015	3.55479e-08	2.50847e-05	0.000138021	0.0117006	705.659	SLE	Microviridae	unknown
HC06.k141_72859_1	0.000122495	2.60245e-06	0.000157743	0.0121081	47.0693	HC	Myoviridae	unknown
HC07.k141_108644	0.000278074	2.45241e-06	0.000859964	0.0283323	113.388	HC	Unclassified	Muribaculaceae_C941,Prevotella
HC07-V.k141_10013	0	3.70951e-06	9.06043e-05	0.00921849	Inf	SLE	Unclassified	unknown
HC07-V.k141_11200	3.34445e-05	0	0.00118442	0.0329537	Inf	HC	Unclassified	Prevotella
HC07-V.k141_11570	0	2.06607e-07	0.00123892	0.0329537	Inf	SLE	Microviridae	unknown
HC07-V.k141_11747	8.47696e-05	1.28446e-07	0.000412034	0.0177794	659.965	HC	Unclassified	Prevotella
HC07-V.k141_12989	2.51082e-06	4.98658e-08	0.000186083	0.0128539	50.3514	HC	Siphoviridae	Lachnospiraceae_UBA9502
HC07-V.k141_13074	3.44732e-05	2.26092e-08	0.00189978	0.0464328	1524.74	HC	Unclassified	unknown
HC07-V.k141_13202	7.58865e-05	2.26092e-08	0.000643252	0.0235799	3356.45	HC	Unclassified	Prevotella,Prevotellamassilia
HC07-V.k141_13456	8.10046e-05	4.52183e-08	0.000242721	0.0145683	1791.41	HC	Gratiaviridae	Prevotella
HC07-V.k141_13861	0.000157275	4.42012e-07	0.00048447	0.0193629	355.817	HC	Unclassified	Muribaculaceae_CAG-485,Prevotella
HC07-V.k141_14204	8.48686e-05	1.35308e-07	0.00088556	0.0287866	627.227	HC	Unclassified	Prevotella
HC07-V.k141_15155	7.82304e-05	1.2396e-07	0.000568222	0.0216223	631.096	HC	Unclassified	Prevotella
HC07-V.k141_16321	0.000149522	7.44697e-07	0.000653633	0.0237844	200.782	HC	Siphoviridae	Prevotella
HC07-V.k141_16720	4.60373e-05	1.69178e-07	0.000330632	0.0162361	272.123	HC	Unclassified	Prevotella
HC07-V.k141_18437	7.33507e-05	5.65229e-08	0.000847331	0.028106	1297.72	HC	Podoviridae_crAss-like	Prevotella
HC07-V.k141_20537	8.83087e-05	1.80179e-07	0.000298225	0.0161572	490.118	HC	Unclassified	Prevotella
HC07-V.k141_22630	0.000104281	2.02961e-07	0.000129713	0.0114997	513.799	HC	Unclassified	Prevotella
HC07-V.k141_22761	8.06518e-05	6.7567e-08	0.000167906	0.0123011	1193.66	HC	Unclassified	Prevotella
HC07-V.k141_22903	0.000135584	2.58467e-07	0.000451247	0.0187995	524.571	HC	Unclassified	Prevotella
HC07-V.k141_24174	6.75236e-05	2.25484e-07	0.000208475	0.0133753	299.461	HC	Unclassified	Prevotella
HC07-V.k141_24846	8.08289e-05	9.00893e-08	0.000203799	0.0133386	897.208	HC	Unclassified	Prevotella
HC07-V.k141_2496	7.94133e-05	9.01761e-08	0.000284855	0.0156062	880.647	HC	Unclassified	Prevotella
HC07-V.k141_25651	7.4268e-05	1.12698e-07	0.000203028	0.0133386	658.997	HC	Unclassified	Prevotella
HC07-V.k141_27324	6.92375e-05	9.00893e-08	0.000167906	0.0123011	768.543	HC	Unclassified	Prevotella
HC07-V.k141_29381	0.000148889	3.8288e-07	0.000564434	0.0216223	388.866	HC	Unclassified	Prevotella
HC07-V.k141_31261	9.62087e-05	1.3205e-07	0.000662557	0.0238598	728.576	HC	Unclassified	Prevotella
HC07-V.k141_33886	9.89978e-05	3.15313e-07	0.000327545	0.0162361	313.967	HC	Unclassified	Prevotella
HC07-V.k141_34016	5.36806e-05	9.01761e-08	0.00168785	0.0422049	595.286	HC	Unclassified	Prevotella
HC07-V.k141_3446	0.000149453	3.52377e-07	0.000153423	0.012066	424.128	HC	Siphoviridae	Prevotella
HC07-V.k141_35089	7.21038e-05	0	0.00118442	0.0329537	Inf	HC	Unclassified	Prevotella
HC07-V.k141_36184	6.56153e-05	9.00893e-08	0.000323233	0.0162361	728.336	HC	Myoviridae	Prevotella
HC07-V.k141_383	5.64552e-05	1.80179e-07	0.000298225	0.0161572	313.329	HC	Unclassified	Prevotella
HC07-V.k141_39363	9.50098e-05	1.43103e-06	0.000515113	0.0200935	66.3927	HC	Unclassified	Prevotella
HC07-V.k141_40629	6.52946e-05	2.02961e-07	0.00161007	0.0409958	321.71	HC	Unclassified	Prevotella
HC07-V.k141_40868	8.3195e-05	9.00893e-08	0.000323233	0.0162361	923.472	HC	Unclassified	Prevotella
HC07-V.k141_4354	8.59229e-05	3.8288e-07	0.000359545	0.0167765	224.412	HC	Unclassified	Prevotella
HC07-V.k141_5306	7.18363e-05	2.02701e-07	0.00104141	0.0316497	354.396	HC	Unclassified	Prevotella
HC07-V.k141_5360	5.22956e-05	9.04367e-08	0.000469795	0.0191692	578.257	HC	Unclassified	Prevotella
HC07-V.k141_5586	6.83413e-05	1.0135e-07	0.000553064	0.0213181	674.307	HC	Unclassified	Prevotella
HC07-V.k141_5938	7.23511e-05	4.50447e-08	0.000417995	0.0179572	1606.21	HC	Unclassified	Prevotella
HC07-V.k141_6341	0.000120863	2.38014e-07	6.78176e-05	0.00893725	507.797	HC	Unclassified	Bacteroides_A
HC07-V.k141_6792	0.000134155	1.90215e-07	0.00207276	0.0493399	705.28	HC	Unclassified	Prevotella
HC07-V.k141_6960	0.000112378	1.12612e-07	0.000267194	0.0153161	997.926	HC	Unclassified	Prevotella
HC07-V.k141_8747	6.99548e-05	1.46395e-07	0.00072793	0.0252626	477.849	HC	Unclassified	Prevotella
HC07-V.k141_8939	0.000104211	1.55488e-07	8.7894e-05	0.00921849	670.219	HC	Unclassified	Prevotella
HC07-V.k141_9117	5.83325e-05	1.44147e-07	0.000453022	0.0187995	404.674	HC	Unclassified	Prevotella
HC07-V.k141_918	6.74297e-05	1.12612e-08	0.000148857	0.012066	5987.81	HC	Unclassified	Prevotella
HC08-V.k141_1085	0.000107668	4.02324e-06	0.000818488	0.0275238	26.7616	HC	Unclassified	Bacteroides_A
HC08-V.k141_12341	5.86891e-05	1.15281e-06	9.90392e-05	0.00946892	50.9095	HC	Unclassified	Lachnospirales_CAG-274
HC08-V.k141_1257	3.11535e-05	1.30246e-06	0.000350015	0.0164103	23.919	HC	Unclassified	Lachnospirales_CAG-274
HC08-V.k141_16503	7.19522e-06	9.86063e-08	0.00088556	0.0287866	72.9692	HC	Myoviridae	Lachnospirales_CAG-274
HC08-V.k141_16511	2.50544e-05	6.10476e-07	0.000208475	0.0133753	41.0407	HC	Unclassified	Lachnospirales_CAG-274
HC08-V.k141_17772	1.71435e-05	3.54014e-07	0.000184953	0.0128539	48.4262	HC	Unclassified	Lachnospirales_CAG-274
HC08-V.k141_18943_1	1.05998e-05	2.84275e-07	0.000388206	0.0175268	37.2872	HC	Myoviridae	Lachnospirales_CAG-274
HC08-V.k141_20701	1.28491e-05	4.46855e-07	0.000208475	0.0133753	28.7546	HC	Unclassified	Lachnospirales_CAG-274
HC08-V.k141_21919	9.57577e-05	2.13247e-06	0.000153423	0.012066	44.9047	HC	Unclassified	Lachnospirales_CAG-274
HC08-V.k141_22194	3.88119e-05	1.04661e-06	6.14832e-05	0.00856549	37.0833	HC	Unclassified	Lachnospirales_CAG-274
HC08-V.k141_22583	1.87705e-05	5.49629e-07	0.000268911	0.0153161	34.1513	HC	Unclassified	Lachnospirales_CAG-274
HC08-V.k141_31362	2.12272e-05	3.96509e-07	0.000157075	0.0121081	53.5352	HC	Unclassified	Lachnospirales_CAG-274
HC08-V.k141_32827	4.19799e-05	1.21262e-06	0.000157075	0.0121081	34.6193	HC	Unclassified	Lachnospirales_CAG-274
HC08-V.k141_3330	7.81634e-05	8.22999e-06	0.00162351	0.0412305	9.49739	HC	Unclassified	unknown
HC08-V.k141_33826	7.90959e-05	3.98807e-07	0.000127004	0.0113628	198.331	HC	Unclassified	Bacteroides_A
HC08-V.k141_33946	3.06717e-05	9.89752e-07	0.000192781	0.0129655	30.9892	HC	Myoviridae	Lachnospirales_CAG-274
HC08-V.k141_36066	1.13006e-05	2.76899e-07	0.000953059	0.0300784	40.8114	HC	Unclassified	Lachnospirales_CAG-274
HC08-V.k141_40776	3.63629e-05	8.94751e-07	9.90392e-05	0.00946892	40.6403	HC	Poxviridae	Lachnospirales_CAG-274
HC08-V.k141_41113	1.69143e-05	5.69373e-07	0.000160167	0.0121081	29.7069	HC	Unclassified	Lachnospirales_CAG-274
HC08-V.k141_41587	1.93248e-05	7.22794e-07	0.000477527	0.0192432	26.7362	HC	Unclassified	Lachnospirales_CAG-274
HC08-V.k141_42408	1.11106e-05	3.74463e-07	0.00105342	0.0316497	29.6707	HC	Unclassified	Lachnospirales_CAG-274
HC08-V.k141_43106	4.55207e-05	4.518e-07	8.2384e-05	0.00921849	100.754	HC	Unclassified	Lachnospirales_CAG-274
HC08-V.k141_44492_1	1.84856e-05	3.77671e-07	0.000189803	0.0128539	48.9463	HC	Siphoviridae	Lachnospirales_CAG-274
HC08-V.k141_46042	1.66849e-05	3.77024e-07	0.000644144	0.0235799	44.2541	HC	Unclassified	Lachnospirales_CAG-274
HC08-V.k141_46616	1.37404e-05	1.74124e-07	0.000284855	0.0156062	78.9116	HC	Siphoviridae	Lachnospirales_CAG-274
HC08-V.k141_50118	4.3801e-05	9.3043e-07	0.000153423	0.012066	47.0761	HC	Siphoviridae	Lachnospirales_CAG-274
HC08-V.k141_53829	2.05145e-05	3.50977e-07	7.4766e-05	0.00921849	58.4498	HC	Phycodnaviridae	Lachnospirales_CAG-274
HC08-V.k141_54885	1.08607e-05	4.65775e-07	0.000662557	0.0238598	23.3175	HC	Unclassified	Lachnospirales_CAG-274
HC08-V.k141_55791	8.84752e-05	2.07025e-06	0.00011903	0.0108484	42.7365	HC	Unclassified	Lachnospirales_CAG-274
HC08-V.k141_59277	7.62036e-05	2.83353e-06	0.000455386	0.0188175	26.8935	HC	Unclassified	Bacteroides
HC08-V.k141_59741	6.54615e-05	2.29408e-06	4.5673e-05	0.00664781	28.535	HC	Unclassified	Lachnospirales_CAG-274
HC08-V.k141_62074	2.99449e-05	1.39516e-06	0.000908187	0.0293713	21.4634	HC	Unclassified	Lachnospirales_CAG-274
HC08-V.k141_632	9.78782e-05	8.82581e-06	0.000273278	0.0153161	11.09	HC	Unclassified	Acutalibacteraceae_unknown,Bacteroides,Bacteroides_A,Prevotella
HC08-V.k141_6387	3.25759e-05	8.32862e-07	0.000109098	0.0101326	39.1133	HC	Unclassified	Lachnospirales_CAG-274
HC08-V.k141_6470_1	0.000218881	5.67596e-06	9.68063e-05	0.00944055	38.5628	HC	Myoviridae	Lachnospirales_CAG-274,Ruminococcaceae_UBA5884
HC08-V.k141_67717	1.75431e-05	2.87401e-07	0.00010689	0.0100957	61.0406	HC	Myoviridae	Lachnospirales_CAG-274
HC08-V.k141_73335	1.84336e-05	1.73082e-07	0.000284855	0.0156062	106.502	HC	Myoviridae	Lachnospirales_CAG-274
HC08-V.k141_74383	1.21351e-05	5.12912e-07	0.000388206	0.0175268	23.6592	HC	Myoviridae	Lachnospirales_CAG-274
HC08-V.k141_74651	1.8303e-05	9.26773e-07	0.00206612	0.0493399	19.7492	HC	Podoviridae_crAss-like	Lachnospirales_CAG-274
HC08-V.k141_8702	0.000613986	2.73131e-05	0.000442253	0.0185899	22.4795	HC	Unclassified	Bacteroides
HC08-V.k141_9592	1.65272e-05	2.32888e-07	0.000412034	0.0177794	70.9663	HC	Unclassified	Lachnospirales_CAG-274
HC09-V.k141_28165	8.59327e-06	1.39001e-06	0.00154895	0.0399163	6.18216	HC	Siphoviridae	Faecalibacterium
HC11-V.k141_9725	0.000998825	0.000306908	0.000882686	0.0287866	3.25448	HC	Unclassified	Faecalibacterium
HC12.k141_132214_1	0.000182058	5.94988e-06	0.000266911	0.0153161	30.5986	HC	Unclassified	Bifidobacterium
HC12.k141_206443_1	0.000435538	1.20909e-05	0.000927745	0.0295666	36.0219	HC	Unclassified	Coprobacter,Coprococcus
HC12.k141_52991	4.38365e-05	9.46171e-07	0.000913503	0.0293713	46.3304	HC	Myoviridae	Roseburia
HC12-V.k141_25769	6.90677e-06	3.01134e-07	0.00161007	0.0409958	22.9358	HC	Unclassified	Pauljensenia,Ruminiclostridium_E
HC12-V.k141_40515	0.000407842	2.26092e-07	0.00104141	0.0316497	1803.88	HC	Podoviridae_crAss-like	unknown
HC13.k141_155904	0.000432385	2.80801e-08	0.00207438	0.0493399	15398.3	HC	Unclassified	unknown
HC14.k141_106090	1.9652e-05	2.57885e-07	0.000268911	0.0153161	76.2047	HC	Siphoviridae	Lachnospira
HC14.k141_18642	0.000249286	7.64635e-05	0.00148879	0.0387164	3.26019	HC	Unclassified	Clostridium_M
HC14.k141_24975	4.00144e-05	2.30506e-06	0.00056956	0.0216223	17.3594	HC	Siphoviridae	unknown
HC14-V.k141_41411	6.95681e-05	7.75706e-06	0.000383633	0.0175268	8.96836	HC	Unclassified	Bacteroides_A
HC14-V.k141_5923	7.14477e-07	4.46975e-05	0.00110915	0.0324136	62.5598	SLE	Unclassified	Bifidobacterium
HC14-V.k141_7370	1.62692e-05	8.91925e-05	5.34922e-05	0.0076714	5.48229	SLE	Unclassified	Mycobacterium
HC16.k141_132374_1	0.000104895	2.03539e-08	0.000181324	0.0128175	5153.56	HC	Siphoviridae	unknown
HC16.k141_49024	0.000790005	1.35655e-07	0.00111014	0.0324136	5823.63	HC	Unclassified	unknown
HC16-V.k141_10051	2.45571e-05	0.000580845	0.000203007	0.0133386	23.6529	SLE	Unclassified	unknown
HC16-V.k141_175	1.44679e-05	2.67442e-07	0.000342969	0.0162361	54.0973	HC	Unclassified	Lachnospirales_CAG-274
HC16-V.k141_18544	1.14332e-05	1.80458e-07	0.000142778	0.0117006	63.3564	HC	Unclassified	Lachnospirales_CAG-274
HC16-V.k141_18870	1.60464e-05	2.83233e-07	0.000223087	0.0138362	56.6545	HC	Unclassified	Lachnospirales_CAG-274
HC16-V.k141_20803	7.06975e-05	6.47523e-06	0.00108134	0.0321586	10.9181	HC	Unclassified	Clostridium_M,Clostridium_Q
HC16-V.k141_21170	2.40998e-05	4.0597e-07	0.000142778	0.0117006	59.3635	HC	Unclassified	Lachnospirales_CAG-274
HC16-V.k141_26902	2.18213e-05	7.64791e-07	0.000988327	0.0308916	28.5324	HC	Unclassified	Lachnospirales_CAG-274
HC16-V.k141_29301	2.88627e-05	4.60509e-07	0.000211595	0.0133992	62.6756	HC	Unclassified	Lachnospirales_CAG-274
HC16-V.k141_32775	2.52579e-06	5.77214e-08	0.000664618	0.0238598	43.7583	HC	Myoviridae	Lachnospirales_CAG-274
HC16-V.k141_3460	2.49396e-05	9.18882e-07	0.000159801	0.0121081	27.1413	HC	Unclassified	Lachnospirales_CAG-274
HC16-V.k141_45456	2.22007e-05	7.03802e-07	0.000437149	0.0185351	31.5439	HC	Myoviridae	Lachnospirales_CAG-274
HC16-V.k141_45930	1.36858e-05	6.96496e-07	0.000645593	0.0235799	19.6496	HC	Myoviridae	Lachnospirales_CAG-274
HC16-V.k141_9955	6.30393e-06	0	0.000406146	0.0176819	Inf	HC	Unclassified	Ruminococcus_A
HC17.k141_210584	0.000519678	2.51585e-05	0.00108822	0.0321586	20.6562	HC	Unclassified	Lachnospiraceae_UBA11774
HC17.k141_213705	9.10835e-05	1.40401e-08	9.26382e-05	0.00921849	6487.4	HC	Unclassified	Ruminococcus_D
HC17.k141_22852	4.62682e-05	7.93856e-06	0.00175174	0.043248	5.82828	HC	Siphoviridae	unknown
HC17-V.k141_2367	5.70783e-06	0.000538401	0.00197461	0.0474295	94.3268	SLE	Unclassified	unknown
HC19-V.k141_27283	1.66587e-05	0	0.000230706	0.0140615	Inf	HC	Siphoviridae	Blautia_A
HC19-V.k141_34355	5.44097e-05	1.35484e-05	0.00108713	0.0321586	4.01594	HC	Myoviridae	Faecalibacterium
HC20-V.k141_17224	6.27809e-05	1.43686e-05	0.00153095	0.0396018	4.36931	HC	Unclassified	Alistipes,Bacteroides,Bacteroides_A,Muribaculaceae_CAG-279,Holdemanella,Odoribacter,Paraprevotella,Prevotella,Bacteroidales_UBA11471
HC20-V.k141_20078	0.000172154	4.54952e-05	0.000211032	0.0133992	3.78401	HC	Unclassified	Bacteroides,Bacteroides_A,Barnesiella,Muribaculaceae_CAG-1031,Faecalicatena,Paraprevotella,Porphyromonas,Prevotella
HC20-V.k141_20366	0.000228182	8.64622e-05	0.000805238	0.0272663	2.6391	HC	Unclassified	Bacteroides_A
HC20-V.k141_27896	0.000103662	7.89876e-07	0.000380194	0.0174889	131.239	HC	Unclassified	Bacteroides_A
HC20-V.k141_31517	2.40004e-05	5.01606e-06	0.00195008	0.0473377	4.78472	HC	Siphoviridae	Clostridium_M
HC20-V.k141_35340	4.57754e-05	1.45655e-06	0.000590353	0.0222283	31.4272	HC	Myoviridae	Bacteroides_A
HC20-V.k141_4933	3.32465e-05	1.1321e-07	0.000504075	0.0197419	293.671	HC	Unclassified	Bacteroides_A
HC22.k141_103339_1	0.000111886	3.12966e-07	0.00167907	0.0420934	357.502	HC	Myoviridae	Acetatifactor,Lachnospiraceae_CAG-632,Lachnospiraceae_CAG-882,Lachnospiraceae_UBA11774
HC22.k141_12137	0.00033717	2.98412e-05	0.00170715	0.0424698	11.2988	HC	Unclassified	Bacteroides_A
HC22-V.k141_20325	0.00120561	6.78275e-08	0.000533697	0.0206532	17774.6	HC	Unclassified	unknown
HC22-V.k141_41766	0	3.2085e-06	5.51603e-06	0.00137929	Inf	SLE	Microviridae	unknown
HC23-V.k141_19812	0	3.78195e-07	0.000341988	0.0162361	Inf	SLE	Podoviridae_crAss-like	Prevotella
HC23-V.k141_29273	3.99192e-05	9.31758e-06	0.000910396	0.0293713	4.28429	HC	Unclassified	Prevotella
HC23-V.k141_30294_1	6.74256e-05	6.40865e-06	0.000774303	0.0264021	10.521	HC	Unclassified	unknown
HC23-V.k141_42600	2.6287e-05	6.18445e-08	0.00101515	0.0313553	425.049	HC	Unclassified	Bacteroides_A
HC24.k141_3363_1	0.000104731	2.3429e-06	0.000574613	0.0217195	44.7014	HC	Siphoviridae	unknown
HC24.k141_53052_1	0.000374571	0.000100423	0.000182695	0.0128175	3.72995	HC	Siphoviridae	Blautia,Catenibacterium
HC24-V.k141_20315	2.71134e-05	0	0.000700414	0.0248236	Inf	HC	Unclassified	Bifidobacterium
HC25-V.k141_58382	6.42658e-06	3.78369e-07	0.0015513	0.0399163	16.985	HC	Unclassified	unknown
HC25-V.k141_7082	0.00123394	0.00416578	0.00150543	0.0390451	3.376	SLE	Unclassified	Bacillus_A,Turicibacter,Oscillospiraceae_UBA1777
HC26.k141_111619	2.78577e-05	3.63837e-06	0.00182705	0.04488	7.65665	HC	Inoviridae	Coprococcus
HC26.k141_70253	1.46702e-05	9.93157e-05	0.000670272	0.0239432	6.76991	SLE	Siphoviridae	Lactobacillus_B,Ruminococcus_D
HC26-V.k141_32836	7.96911e-06	3.43751e-06	0.00108681	0.0321586	2.31828	HC	Unclassified	Bifidobacterium
HC26-V.k141_52330	7.78059e-06	2.23634e-05	4.21737e-05	0.00637474	2.87425	SLE	Unclassified	unknown
HC26-V.k141_58160	0.00010108	0	0.000406146	0.0176819	Inf	HC	Siphoviridae	Dialister
HC26-V.k141_71207	2.07288e-05	5.13594e-05	0.00164095	0.0414574	2.47768	SLE	Unclassified	unknown
HC26-V.k141_72450	1.50069e-05	1.28675e-06	0.0010331	0.0316497	11.6627	HC	Unclassified	Bifidobacterium
HC26-V.k141_79816	1.0365e-05	3.13086e-07	0.000953059	0.0300784	33.106	HC	Unclassified	Prevotella
HC26-V.k141_8292	8.93129e-07	0	0.00196593	0.0473377	Inf	HC	Unclassified	unknown
HC27-V.k141_21747	4.75291e-05	9.58695e-08	0.000376022	0.017379	495.769	HC	Unclassified	Prevotella
HC27-V.k141_29685	1.84592e-05	1.1102e-07	0.00114798	0.0329537	166.268	HC	Siphoviridae	Prevotella
HC27-V.k141_33862	0.000145632	1.39043e-07	0.000742788	0.025596	1047.39	HC	Unclassified	Prevotella
HC27-V.k141_4042	1.37756e-05	1.91782e-08	0.000220363	0.0137755	718.296	HC	Unclassified	Prevotella
HC27-V.k141_67952	5.67136e-05	9.62843e-06	0.000693188	0.0246714	5.89022	HC	Unclassified	Faecalibacterium
HC27-V.k141_80797	2.45959e-05	4.33478e-06	0.00104743	0.0316497	5.67409	HC	Unclassified	Anaerostipes,Clostridia_CAG-269
HC28.k141_14507_1	0.000102951	6.27022e-07	0.000173748	0.0124588	164.191	HC	Siphoviridae	Bifidobacterium
HC28-V.k141_128777	1.72581e-05	4.29923e-08	8.48583e-05	0.00921849	401.422	HC	Unclassified	Parabacteroides
HC28-V.k141_14624	6.35706e-05	1.17303e-05	0.000998584	0.0310134	5.41933	HC	Unclassified	Faecalibacterium,Lachnospirales_unknown
HC28-V.k141_3805	0.000103147	1.16462e-05	0.000727705	0.0252626	8.85667	HC	Herelleviridae	unknown
HC28-V.k141_58879	2.53493e-05	3.4163e-06	0.000323463	0.0162361	7.4201	HC	Siphoviridae	Lachnospiraceae_CHH4-2
HC28-V.k141_64467	2.7403e-05	2.63911e-06	0.00109502	0.0322619	10.3834	HC	Myoviridae	unknown
HC28-V.k141_78332	1.88316e-05	0	0.000406146	0.0176819	Inf	HC	Unclassified	unknown
HC28-V.k141_91568	0.000111224	1.83065e-05	0.000727705	0.0252626	6.07568	HC	Unclassified	unknown
HC29-V.k141_1963	1.34626e-08	5.74061e-07	0.00171738	0.0425074	42.6412	SLE	Microviridae	unknown
HC29-V.k141_2586	3.90199e-08	1.06003e-06	0.000139769	0.0117006	27.1665	SLE	Unclassified	unknown
HC29-V.k141_760	6.7342e-06	0	0.00196593	0.0473377	Inf	HC	Siphoviridae	Oscillospiraceae_ER4
HC29-V.k141_8809	0	6.50412e-07	2.2924e-05	0.0038544	Inf	SLE	Microviridae	unknown
HC31.k141_80916	2.07902e-05	1.0653e-07	0.00139976	0.0366948	195.158	HC	Siphoviridae	Faecalibacterium
HC31-V.k141_16613_1	8.30827e-05	1.52693e-06	0.000991995	0.0309071	54.4117	HC	Siphoviridae	Bacteroides_A
HC31-V.k141_2560	0.000261857	7.05648e-05	0.000249923	0.0146822	3.71087	HC	Unclassified	Bacteroides_A,Monoglobales_UBA1381_unknown
HC31-V.k141_457	0.000108259	2.70649e-05	0.00169255	0.0422142	3.99999	HC	Myoviridae	Bacteroides_A
SLE01.k141_120167	0	1.9435e-05	0.00123892	0.0329537	Inf	SLE	Microviridae	unknown
SLE01.k141_120173	0	0.000183704	0.000341988	0.0162361	Inf	SLE	Microviridae	unknown
SLE01.k141_120189	0	0.000185956	1.25762e-06	0.000584013	Inf	SLE	Microviridae	unknown
SLE01.k141_120192	3.73952e-08	0.000136641	2.61904e-05	0.00432896	3653.98	SLE	Microviridae	Parabacteroides
SLE01.k141_76512	8.69819e-08	0.000197135	0.0016352	0.0414193	2266.39	SLE	Siphoviridae	unknown
SLE01.k141_81427	0	0.000119831	9.06043e-05	0.00921849	Inf	SLE	Unclassified	unknown
SLE01-V.k141_2547	4.66901e-08	0.000214755	4.38321e-05	0.00647652	4599.58	SLE	Unclassified	unknown
SLE01-V.k141_2960	0	5.25295e-06	9.06043e-05	0.00921849	Inf	SLE	Unclassified	unknown
SLE01-V.k141_3239	0	4.45179e-06	2.2924e-05	0.0038544	Inf	SLE	Unclassified	unknown
SLE01-V.k141_3322	2.00805e-08	3.39322e-05	6.51886e-05	0.00870848	1689.81	SLE	Unclassified	unknown
SLE01-V.k141_4105	5.07722e-08	0.000294624	5.59335e-05	0.00790526	5802.87	SLE	Microviridae	Parabacteroides
SLE01-V.k141_4185	0	1.99476e-05	5.51603e-06	0.00137929	Inf	SLE	Unclassified	unknown
SLE01-V.k141_515	0	0.000205377	1.04255e-08	3.19417e-05	Inf	SLE	Unclassified	unknown
SLE01-V.k141_551	0	5.45003e-06	0.000341988	0.0162361	Inf	SLE	Siphoviridae	unknown
SLE01-V.k141_6090	0	4.25402e-05	9.06043e-05	0.00921849	Inf	SLE	Unclassified	unknown
SLE01-V.k141_6583	0	1.59605e-05	2.70742e-07	0.000203098	Inf	SLE	Microviridae	unknown
SLE01-V.k141_8022	3.61717e-07	8.66245e-05	2.12445e-06	0.000941711	239.481	SLE	Flandersviridae	unknown
SLE01-V.k141_8787	0	1.52571e-05	0.00123892	0.0329537	Inf	SLE	Unclassified	Sutterella
SLE01-V.k141_9359	0	2.1853e-07	0.00123892	0.0329537	Inf	SLE	Microviridae	unknown
SLE02.k141_15493_1	0	5.50123e-05	9.06043e-05	0.00921849	Inf	SLE	Unclassified	unknown
SLE02.k141_169677	0	5.00993e-05	0.00123892	0.0329537	Inf	SLE	Unclassified	unknown
SLE02.k141_49974	3.49242e-07	0.000979487	0.000488804	0.0193773	2804.61	SLE	Unclassified	Oscillospiraceae_CAG-110,Oscillospiraceae_CAG-170
SLE02-V.k141_12207	0	2.54548e-05	0.000341988	0.0162361	Inf	SLE	Unclassified	unknown
SLE02-V.k141_16487_1	0	2.60334e-05	0.00123892	0.0329537	Inf	SLE	Siphoviridae	Ruminococcus_E
SLE02-V.k141_23879	0	6.29642e-07	0.00123892	0.0329537	Inf	SLE	Siphoviridae	unknown
SLE02-V.k141_30238	1.36626e-07	4.4352e-06	0.000188589	0.0128539	32.4624	SLE	Microviridae	unknown
SLE03.k141_110342	2.00804e-08	0.001175	1.18274e-08	3.19417e-05	58514.9	SLE	Schitoviridae	unknown
SLE03.k141_151251_1	1.78279e-06	0.000251229	0.000504075	0.0197419	140.92	SLE	Unclassified	Akkermansia
SLE03.k141_193092_1	3.27888e-06	0.000408221	3.88865e-06	0.00137929	124.5	SLE	Unclassified	Akkermansia
SLE03-V.k141_1021	0	3.83466e-06	1.25762e-06	0.000584013	Inf	SLE	Unclassified	unknown
SLE03-V.k141_11058	2.23013e-07	4.14937e-05	0.000472728	0.0191786	186.06	SLE	Unclassified	Dorea,Faecalicatena
SLE03-V.k141_11124	2.4559e-06	3.24043e-05	0.000315533	0.0162361	13.1945	SLE	Unclassified	unknown
SLE03-V.k141_11251	0	2.18241e-07	0.000341988	0.0162361	Inf	SLE	Unclassified	unknown
SLE03-V.k141_14220	1.34626e-08	1.75886e-06	0.00171738	0.0425074	130.648	SLE	Unclassified	unknown
SLE03-V.k141_1437	0	5.27559e-06	1.25762e-06	0.000584013	Inf	SLE	Unclassified	unknown
SLE03-V.k141_14598	2.11779e-07	0.00103625	1.52892e-07	0.000203098	4893.06	SLE	Unclassified	unknown
SLE03-V.k141_14791	0	1.48729e-06	5.51603e-06	0.00137929	Inf	SLE	Unclassified	unknown
SLE03-V.k141_14833	7.36798e-09	2.7572e-06	2.13439e-05	0.0038544	374.214	SLE	Unclassified	unknown
SLE03-V.k141_1489	0	1.73499e-06	2.2924e-05	0.0038544	Inf	SLE	Unclassified	unknown
SLE03-V.k141_15081	0	1.36133e-06	2.2924e-05	0.0038544	Inf	SLE	Microviridae	Bacteroides
SLE03-V.k141_15208	2.50402e-07	5.82912e-06	0.000569825	0.0216223	23.2791	SLE	Unclassified	Absiella,Eubacterium_E
SLE03-V.k141_1679	0	3.50353e-07	0.000341988	0.0162361	Inf	SLE	Unclassified	unknown
SLE03-V.k141_18102	0	1.89031e-05	2.70742e-07	0.000203098	Inf	SLE	Podoviridae_crAss-like	unknown
SLE03-V.k141_18256	0	5.87047e-07	9.06043e-05	0.00921849	Inf	SLE	Unclassified	unknown
SLE03-V.k141_18486	0	1.37583e-06	0.00123892	0.0329537	Inf	SLE	Siphoviridae	unknown
SLE03-V.k141_18579	0	2.65394e-07	0.000341988	0.0162361	Inf	SLE	Unclassified	unknown
SLE03-V.k141_18848	0	4.80488e-06	5.51603e-06	0.00137929	Inf	SLE	Unclassified	unknown
SLE03-V.k141_20269	0	2.54536e-06	5.51603e-06	0.00137929	Inf	SLE	Unclassified	unknown
SLE03-V.k141_20669	7.56473e-08	0.00019355	1.31016e-08	3.19417e-05	2558.58	SLE	Autographiviridae	unknown
SLE03-V.k141_20925	6.19812e-07	0.000562823	2.73767e-06	0.00116077	908.055	SLE	Unclassified	unknown
SLE03-V.k141_21745	0	1.11578e-05	2.70742e-07	0.000203098	Inf	SLE	Unclassified	unknown
SLE03-V.k141_22571	0	4.45391e-07	0.00123892	0.0329537	Inf	SLE	Unclassified	unknown
SLE03-V.k141_2316	0	1.04694e-06	2.2924e-05	0.0038544	Inf	SLE	Unclassified	unknown
SLE03-V.k141_2416	0	1.11658e-05	1.25762e-06	0.000584013	Inf	SLE	Microviridae	unknown
SLE03-V.k141_24447	0	0.000182771	1.85274e-09	1.8068e-05	Inf	SLE	Unclassified	unknown
SLE03-V.k141_25629	0	3.88973e-06	0.00123892	0.0329537	Inf	SLE	Unclassified	unknown
SLE03-V.k141_25802	0	9.40516e-06	2.2924e-05	0.0038544	Inf	SLE	Unclassified	unknown
SLE03-V.k141_26227	0	8.54215e-07	9.06043e-05	0.00921849	Inf	SLE	Siphoviridae	unknown
SLE03-V.k141_2670	5.21756e-06	0.000140857	3.0985e-07	0.000215833	26.9967	SLE	Unclassified	unknown
SLE03-V.k141_28418	3.45823e-07	4.57734e-06	0.000168838	0.0123011	13.2361	SLE	Siphoviridae	unknown
SLE03-V.k141_29155	0	1.24565e-06	9.06043e-05	0.00921849	Inf	SLE	Unclassified	unknown
SLE03-V.k141_2931	0	6.48654e-06	5.51603e-06	0.00137929	Inf	SLE	Unclassified	unknown
SLE03-V.k141_29488	1.13461e-08	7.6424e-07	0.00038728	0.0175268	67.3571	SLE	Unclassified	unknown
SLE03-V.k141_30563	0	2.01699e-06	9.06043e-05	0.00921849	Inf	SLE	Unclassified	unknown
SLE03-V.k141_31623	1.49966e-07	1.58849e-06	0.000607013	0.0227677	10.5923	SLE	Siphoviridae	unknown
SLE03-V.k141_31738	0	5.64029e-07	0.00123892	0.0329537	Inf	SLE	Unclassified	unknown
SLE03-V.k141_31935	2.51189e-07	3.8107e-05	7.72936e-07	0.000471105	151.706	SLE	Siphoviridae	unknown
SLE03-V.k141_31963	0	4.47245e-05	2.70742e-07	0.000203098	Inf	SLE	Unclassified	Clostridia_UBA1259
SLE03-V.k141_32323	3.9717e-05	1.29121e-06	0.000224171	0.0138362	30.7594	HC	Myoviridae	Bacteroides,Bacteroides_A,Parabacteroides,Prevotella
SLE03-V.k141_3252	2.07675e-06	1.44434e-05	0.000847331	0.028106	6.95478	SLE	Quimbyviridae	Bacteroides
SLE03-V.k141_32842	9.16937e-09	6.29405e-06	2.13439e-05	0.0038544	686.421	SLE	Unclassified	unknown
SLE03-V.k141_34450	0	2.83945e-06	9.06043e-05	0.00921849	Inf	SLE	Unclassified	unknown
SLE03-V.k141_34979	0	2.0827e-06	0.000341988	0.0162361	Inf	SLE	Siphoviridae	unknown
SLE03-V.k141_3585	0	1.27249e-06	5.51603e-06	0.00137929	Inf	SLE	Unclassified	unknown
SLE03-V.k141_36465	1.09609e-08	2.18387e-07	0.000328626	0.0162361	19.9243	SLE	Unclassified	unknown
SLE03-V.k141_37245	0	7.46339e-07	9.06043e-05	0.00921849	Inf	SLE	Podoviridae	Prevotella
SLE03-V.k141_37261	6.37441e-07	3.13188e-06	0.00104566	0.0316497	4.91321	SLE	Unclassified	unknown
SLE03-V.k141_3732	3.15223e-06	4.3771e-05	8.37311e-05	0.00921849	13.8857	SLE	Unclassified	Barnesiella
SLE03-V.k141_37664_1	1.21009e-08	5.35667e-07	0.000440885	0.0185899	44.2666	SLE	Podoviridae	Clostridium,Clostridium_P,Haemophilus_D
SLE03-V.k141_3834	0	2.67436e-06	1.25762e-06	0.000584013	Inf	SLE	Unclassified	unknown
SLE03-V.k141_38987	3.11058e-06	0.00198265	2.66634e-07	0.000203098	637.39	SLE	Siphoviridae	Oscillospiraceae_CAG-83
SLE03-V.k141_39499	1.59053e-07	1.51591e-05	0.000135022	0.0117006	95.3084	SLE	Podoviridae_crAss-like	unknown
SLE03-V.k141_39635	1.34124e-07	8.46472e-06	0.000181696	0.0128175	63.111	SLE	Unclassified	unknown
SLE03-V.k141_40470	4.44924e-07	7.58188e-05	0.000271378	0.0153161	170.408	SLE	Siphoviridae	unknown
SLE03-V.k141_40664	0	1.75356e-06	0.00123892	0.0329537	Inf	SLE	Siphoviridae	unknown
SLE03-V.k141_41409	5.31817e-08	3.10169e-06	1.3955e-05	0.00289551	58.3224	SLE	Microviridae	Parabacteroides
SLE03-V.k141_46545	0	1.45407e-06	0.00123892	0.0329537	Inf	SLE	Unclassified	unknown
SLE03-V.k141_47510	0	3.09234e-07	0.000341988	0.0162361	Inf	SLE	Microviridae	unknown
SLE03-V.k141_47523	7.62211e-08	0.000103691	4.57229e-08	8.91779e-05	1360.4	SLE	Podoviridae_crAss-like	unknown
SLE03-V.k141_47525	0	3.72298e-07	9.06043e-05	0.00921849	Inf	SLE	Microviridae	unknown
SLE03-V.k141_47549	0	5.27597e-07	0.000341988	0.0162361	Inf	SLE	Unclassified	unknown
SLE03-V.k141_4938	1.19135e-07	1.06398e-05	0.00157323	0.040268	89.3086	SLE	Unclassified	unknown
SLE03-V.k141_5021	0	1.41605e-06	5.51603e-06	0.00137929	Inf	SLE	Unclassified	unknown
SLE03-V.k141_6052	1.12104e-08	2.44129e-06	6.51886e-05	0.00870848	217.77	SLE	Microviridae	unknown
SLE03-V.k141_6135	0	2.33669e-06	0.00123892	0.0329537	Inf	SLE	Flandersviridae	unknown
SLE03-V.k141_6665	3.73035e-07	1.96124e-05	0.000427763	0.0182365	52.5752	SLE	Microviridae	unknown
SLE03-V.k141_7020	0	1.01793e-05	5.51603e-06	0.00137929	Inf	SLE	Unclassified	unknown
SLE03-V.k141_7067	1.00753e-08	7.17535e-07	9.35839e-05	0.00921849	71.2169	SLE	Unclassified	unknown
SLE03-V.k141_7716	0	1.36969e-05	2.2924e-05	0.0038544	Inf	SLE	Unclassified	unknown
SLE03-V.k141_9530	7.55051e-08	1.88281e-05	1.09637e-05	0.00248647	249.361	SLE	Unclassified	unknown
SLE04.k141_113038	0	8.69057e-05	0.00123892	0.0329537	Inf	SLE	Microviridae	Megamonas
SLE04.k141_34833	2.72807e-07	0.00153779	6.00923e-08	9.767e-05	5636.92	SLE	Siphoviridae	Lactobacillus_F
SLE04.k141_40681_1	2.28673e-07	0.000233787	2.12249e-05	0.0038544	1022.36	SLE	Siphoviridae	unknown
SLE04.k141_73424_1	1.31722e-07	0.000549029	3.5661e-07	0.000231844	4168.09	SLE	Siphoviridae	unknown
SLE04.k141_91362	6.85968e-07	0.00042675	3.42994e-06	0.00137929	622.113	SLE	Unclassified	Lactobacillus_F
SLE04-V.k141_2933	0	0.000175448	5.51603e-06	0.00137929	Inf	SLE	Unclassified	unknown
SLE04-V.k141_4063	2.67742e-07	1.44417e-05	0.000612229	0.0228753	53.9389	SLE	Quimbyviridae	unknown
SLE04-V.k141_422	1.4205e-07	7.54131e-06	1.22928e-05	0.00260607	53.0892	SLE	Microviridae	Parabacteroides
SLE04-V.k141_6023	9.08378e-07	0.000252624	3.78041e-05	0.00594621	278.104	SLE	Myoviridae	unknown
SLE04-V.k141_6057	0	0.000443896	2.70742e-07	0.000203098	Inf	SLE	Podoviridae_crAss-like	unknown
SLE04-V.k141_8836	0	2.18371e-06	0.00123892	0.0329537	Inf	SLE	Unclassified	unknown
SLE05-V.k141_11550	1.34403e-07	0.000133009	0.000665492	0.0238598	989.628	SLE	Autographiviridae	unknown
SLE05-V.k141_2350	6.51319e-08	0.000271323	0.00127395	0.0337598	4165.75	SLE	Siphoviridae	Escherichia
SLE05-V.k141_26638	1.06556e-08	0.000441133	9.35839e-05	0.00921849	41399.4	SLE	Microviridae	unknown
SLE05-V.k141_51264_1	1.0324e-07	2.45297e-05	0.00157077	0.040268	237.599	SLE	Unclassified	Bacteroides
SLE06.k141_143624	6.78027e-06	0.000128932	0.002063	0.0493399	19.0158	SLE	Unclassified	Acidaminococcus,Dialister,Megasphaera
SLE06.k141_38897	0	6.98871e-05	9.06043e-05	0.00921849	Inf	SLE	Siphoviridae	Desulfovibrio
SLE06-V.k141_14812	3.67831e-05	0.000975626	0.000857926	0.0283323	26.5237	SLE	Unclassified	unknown
SLE06-V.k141_17686	1.2158e-08	7.6047e-06	9.35839e-05	0.00921849	625.488	SLE	Unclassified	unknown
SLE06-V.k141_22433	4.59343e-07	2.25213e-05	0.00195492	0.0473377	49.0294	SLE	Unclassified	unknown
SLE06-V.k141_42000	4.88535e-07	3.49082e-06	0.000107665	0.0100957	7.14549	SLE	Microviridae	unknown
SLE07.k141_13845	3.35044e-06	8.2013e-05	0.000124667	0.011257	24.4783	SLE	Unclassified	Bacteroides
SLE07.k141_22916_1	2.52198e-07	0.00017951	6.35021e-05	0.00870848	711.783	SLE	Siphoviridae	unknown
SLE07.k141_33363_1	6.36989e-06	0.000868165	0.00167347	0.0420609	136.292	SLE	Unclassified	Ruthenibacterium
SLE07.k141_53112	3.89796e-07	0.00814922	3.73442e-06	0.00137929	20906.3	SLE	Unclassified	Ruminococcus_D
SLE07.k141_84891	0	0.000160146	9.06043e-05	0.00921849	Inf	SLE	Unclassified	unknown
SLE07.k141_86753	1.2914e-06	0.000258525	0.000528083	0.0205174	200.189	SLE	Gratiaviridae	unknown
SLE07.k141_87197	5.60233e-07	0.000117	0.000230706	0.0140615	208.842	SLE	Siphoviridae	unknown
SLE07-V.k141_15146	0	4.3566e-05	0.000341988	0.0162361	Inf	SLE	Unclassified	unknown
SLE07-V.k141_2535	0	3.79248e-05	0.000341988	0.0162361	Inf	SLE	Unclassified	Clostridia_CAG-354
SLE07-V.k141_4875	0	2.37486e-05	0.00123892	0.0329537	Inf	SLE	Unclassified	unknown
SLE08-V.k141_21516	8.91644e-05	0.000680257	0.000276902	0.0154306	7.62924	SLE	Unclassified	Aneurinibacillus,Bacillus_V,Bacillus_W,Exiguobacterium_A,Massilibacterium,Paenibacillus_P
SLE08-V.k141_86813	1.21009e-08	0.000399854	4.58132e-06	0.00137929	33043.3	SLE	Unclassified	unknown
SLE09.k141_131513_1	2.56282e-08	0.000387486	4.24895e-05	0.00637474	15119.5	SLE	Unclassified	Gordonibacter
SLE09.k141_248728_1	3.47026e-07	0.000118549	0.000504075	0.0197419	341.614	SLE	Siphoviridae	Lactobacillus_H
SLE09.k141_51294	1.47907e-06	3.27948e-05	0.000152541	0.012066	22.1726	SLE	Mitoviridae	unknown
SLE09.k141_56365_1	1.54859e-07	0.000327026	0.000138928	0.0117006	2111.77	SLE	Siphoviridae	Bifidobacterium
SLE09-V.k141_25961	0	1.07331e-05	0.00123892	0.0329537	Inf	SLE	Unclassified	unknown
SLE09-V.k141_29879	3.10883e-06	0.000242797	9.36815e-06	0.00222825	78.0994	SLE	Podoviridae_crAss-like	unknown
SLE09-V.k141_5274	7.37393e-06	0.000499903	0.000171361	0.0123786	67.7932	SLE	Unclassified	Faecalibacterium
SLE10.k141_207865	5.67065e-07	0.00144658	2.73612e-05	0.0044471	2550.99	SLE	Siphoviridae	Ruminococcus_D
SLE10.k141_4273	1.96616e-05	0.000354187	0.000966781	0.0303153	18.0141	SLE	Siphoviridae	Streptococcus
SLE10.k141_86286_1	5.38444e-07	0.00157833	1.98602e-05	0.0038544	2931.28	SLE	Siphoviridae	Lactobacillus_B
SLE10.k141_86943	0	5.65442e-05	0.00123892	0.0329537	Inf	SLE	Siphoviridae	unknown
SLE10-V.k141_15068	8.62149e-08	1.34662e-06	1.07646e-05	0.00248647	15.6193	SLE	Siphoviridae	unknown
SLE11.k141_4866_1	2.28926e-07	0.00020252	9.32919e-05	0.00921849	884.655	SLE	Unclassified	unknown
SLE12-V.k141_4761	0	3.05661e-05	0.00123892	0.0329537	Inf	SLE	Siphoviridae	Ruminococcus_E
SLE12-V.k141_8557	0.000232371	4.81817e-06	0.00183718	0.0450155	48.2282	HC	Unclassified	Bacteroides_A
SLE13-V.k141_34978	1.35436e-06	2.91358e-05	0.000449503	0.0187995	21.5126	SLE	Unclassified	unknown
SLE13-V.k141_5412	2.26922e-08	2.18871e-05	3.70935e-05	0.00593009	964.522	SLE	Siphoviridae	Acidaminococcus,Caecibacter,Dialister,Megasphaera
SLE14-V.k141_12166	2.97442e-06	0.000217792	1.20722e-05	0.00260607	73.2215	SLE	Unclassified	Collinsella
SLE16.k141_223405	0	8.01162e-05	5.51603e-06	0.00137929	Inf	SLE	Unclassified	unknown
SLE16.k141_271944_1	1.53746e-06	8.21392e-05	0.0003349	0.0162361	53.4253	SLE	Unclassified	Pauljensenia
SLE16-V.k141_31691	1.06556e-08	4.85961e-06	5.29243e-06	0.00137929	456.064	SLE	Podoviridae_crAss-like	unknown
SLE16-V.k141_41546	0	6.95073e-07	0.000341988	0.0162361	Inf	SLE	Microviridae	unknown
SLE17.k141_28050	1.32149e-06	0.000307355	0.0011831	0.0329537	232.581	SLE	Siphoviridae	Veillonella
SLE17-V.k141_20749	4.31546e-08	6.71513e-05	0.000732348	0.0253257	1556.06	SLE	Unclassified	Bacteroides
SLE17-V.k141_23356	1.24998e-07	6.06476e-05	0.000488804	0.0193773	485.189	SLE	Unclassified	unknown
