# Supplementary material for: Alterations of the gut virome in patients with systemic lupus erythematosus
Source: Front Immunol. 2023 Jan 11;13:1050895. doi: 10.3389/fimmu.2022.1050895 (PMC9874095; doi:10.3389/fimmu.2022.1050895)
Supplement: Supplementary file 4 [file Table_4.xlsx]

## Sheet: ST3
Table S4| Detailed information of 18 SLE-associated vOTUs from the VLP-based virome dataset.
vOTUs ID	Relative abundance in HC	Relative abundance in SLE	p-value	q-value	Fold change	Enriched in	Viral family assignment	Host (genus level)
HC26-V.k141_38065	7.51848e-06	2.06376e-07	7.50984e-05	0.0443507	36.431	HC_v	Unclassified	Faecalibacterium
HC27-V.k141_81516	1.74083e-06	3.8054e-06	4.34126e-05	0.0443507	2.18597	SLE_v	Unclassified	unknown
HC28-V.k141_118669	5.49712e-06	1.49293e-05	2.22407e-05	0.0391822	2.71584	SLE_v	Siphoviridae	unknown
SLE02-V.k141_27460	3.84348e-09	5.55833e-06	3.0545e-08	0.000332941	1446.17	SLE_v	Unclassified	unknown
SLE03-V.k141_14220	0	1.64022e-05	9.06043e-05	0.0443507	Inf	SLE_v	Unclassified	unknown
SLE03-V.k141_37664_1	0	2.83632e-05	9.06043e-05	0.0443507	Inf	SLE_v	Podoviridae	Clostridium,Clostridium_P,Haemophilus_D
SLE05-V.k141_24672	3.84348e-09	1.1038e-06	9.35839e-05	0.0443507	287.186	SLE_v	Unclassified	unknown
SLE05-V.k141_24771	1.37221e-07	3.26197e-06	3.37263e-07	0.00183808	23.7717	SLE_v	Unclassified	unknown
SLE05-V.k141_38911	3.84348e-09	2.06422e-06	3.23522e-05	0.0391822	537.069	SLE_v	Unclassified	unknown
SLE05-V.k141_52899	0	1.6874e-06	1.25762e-06	0.00456934	Inf	SLE_v	Siphoviridae	unknown
SLE06-V.k141_12406	0	1.67017e-06	9.06043e-05	0.0443507	Inf	SLE_v	Siphoviridae	unknown
SLE09-V.k141_22551	0	1.37644e-06	9.06043e-05	0.0443507	Inf	SLE_v	Autographiviridae	unknown
SLE09-V.k141_27586	0	2.58742e-06	9.06043e-05	0.0443507	Inf	SLE_v	Unclassified	unknown
SLE10-V.k141_28662	2.22887e-07	1.08799e-05	4.85094e-05	0.0443507	48.8135	SLE_v	Myoviridae	Anaerovibrio,Bacillus,Bacillus_A,Bacillus_BE,Bacillus_D,Bacillus_J,Bacillus_O
SLE12-V.k141_21135	0	1.13621e-06	5.51603e-06	0.0150312	Inf	SLE_v	Unclassified	unknown
SLE12-V.k141_4607	3.01255e-09	2.10065e-06	7.0443e-06	0.0153566	697.299	SLE_v	Unclassified	unknown
SLE13-V.k141_38085	2.5031e-09	5.19138e-06	9.35839e-05	0.0443507	2073.98	SLE_v	Unclassified	unknown
SLE17-V.k141_37012	0	1.55263e-05	9.06043e-05	0.0443507	Inf	SLE_v	Flandersviridae	unknown
